# Supplementary material for: Modelling quarantine effects on SARS-CoV-2 epidemiological dynamics in Chilean communes and their relationship with the Social Priority Index
Source: PeerJ. 2023 Mar 10;11:e14892. doi: 10.7717/peerj.14892 (PMC10010178; doi:10.7717/peerj.14892)
Supplement: Supplemental Information 1 [file peerj-11-14892-s001.zip]

Archive with 19 entries (19 files):
- P1Stage1.m
- __MACOSX/._P1Stage1.m
- P1Stage2.m
- __MACOSX/._P1Stage2.m
- P2Stage1.m
- __MACOSX/._P2Stage1.m
- P2Stage2.m
- __MACOSX/._P2Stage2.m
- ajustemodelo2.m
- __MACOSX/._ajustemodelo2.m
- ajustemodelo1.m
- __MACOSX/._ajustemodelo1.m
- readme.pdf
- __MACOSX/._readme.pdf
- campomodelo.m
- data_stage1.xlsx
- __MACOSX/._data_stage1.xlsx
- data_stage2.xlsx
- __MACOSX/._data_stage2.xlsx
