# Supplementary material for: Modelling quarantine effects on SARS-CoV-2 epidemiological dynamics in Chilean communes and their relationship with the Social Priority Index
Source: PeerJ. 2023 Mar 10;11:e14892. doi: 10.7717/peerj.14892 (PMC10010178; doi:10.7717/peerj.14892)
Supplement: Supplemental Information 1 [file peerj-11-14892-s001.zip › ajustemodelo2.m]

function [Ufinalteorico, Qfinalteorico,r, estimates] = ajustemodelo2(Datos, N, alfa0, beta0, gama0, U00, Q00,ultimamedicion,comuna)

% This program calculates the curve fitting and overlays it with the experimental data.

start_point= [beta0^0.5, gama0^0.5, U00^0.5, Q00^0.5]; % Initial parameter values to start the fit.

estimates = fminsearch(@mifun, start_point, optimset('MaxFunEvals', 1000000));

%function sse=mifun(params, file);

function sse=mifun(params);

% ___________________________________

% Notation for fitting parameters. 
beta = params(1)^2;
gama = params(2)^2;
U0 = params(3)^2;
Q0 = params(4)^2;

alfa=alfa0;

C = Datos(:, 2); % Confirmed case data. 

C0 = C(1);
S0 =N-U0-Q0-C0;

indices=size(Datos);

diastotales=Datos(indices(1,1), 1)-Datos(1, 1)+1;
%__________________________________
% Calculation of the error (sse) obtained by the deviation between the
% theoretical and the experimental values.

% Clearing memory variables.
clear t
clear y
clear Cteorico
clear Tiempo

% Calculations of the theoretical values of C (Theoretical confirmed cases, indicated as Cteorico)
    
   [t,y]= ode45(@campomodelo, [Datos(1, 1) Datos(indices(1,1), 1)], [S0,U0,Q0,C0], [], N, alfa, beta, gama); 

    dimensiones = size(y); 
    tiempoenUA=dimensiones(1,1); % Total time, in arbitrary units, of the data record. (It is the total of the calculated values of C)   
     
    for medicion=1:1:indices(1,1) % indices=size(Datos);
    
    i=0;
    for coordenadadetiempo=1:1:tiempoenUA
        % if t(coordenadadetiempo)+39<=Datos(medicion,1)
            
        if t(coordenadadetiempo)<=Datos(medicion,1)
          
        
            Cteorico(medicion)=y(coordenadadetiempo,4);
        elseif i==0
            Cteorico(medicion)=y(coordenadadetiempo,4);
            i=1+1;
                    
        end
    end
    
    ErrorVector1(medicion) = Cteorico(medicion) - C(medicion);
    Tiempo(medicion)=Datos(medicion,1);
  
end

sse = sum(ErrorVector1.^2); % error (cost function, which must be minimized by adjusting parameters)

end

% This block of final values of the variables can be very useful in the case of using a pandemic end time. 
Sfinalteorico=y(coordenadadetiempo,1);  
Ufinalteorico=y(coordenadadetiempo,2);
Qfinalteorico=y(coordenadadetiempo,3);
Cfinalteorico=y(coordenadadetiempo,4);


NTotalteoricodelfinal = Sfinalteorico + Ufinalteorico + Qfinalteorico + Cfinalteorico; %Control

Error_porcentual_en_N_calculado = 100*(NTotalteoricodelfinal-N)/N   % Es un control. La variaci�n debe ser por los individuos recuperados.
%__________________________________

if comuna==30        % Commune 30 will be graphed.
% At this level the parameters have already been estimated by mean of minimizing the error function.
% These parameters are then used in the generation of the graph showing the adjustment.
% The theoretical curve and the empirical data points are plotted.  

plot(Tiempo,C,'ko',t, y(:,4),'--k','MarkerFacecolor','k');

axis([Datos(1, 1),Datos(indices(1,1), 1),0,10000]);
ylabel('Casos confirmados');
xlabel('D�as');

end
r= corrcoef(Cteorico,C); % With r(1,2) the Pearson correlation coefficient.

end
