# Supplementary material for: Modelling quarantine effects on SARS-CoV-2 epidemiological dynamics in Chilean communes and their relationship with the Social Priority Index
Source: PeerJ. 2023 Mar 10;11:e14892. doi: 10.7717/peerj.14892 (PMC10010178; doi:10.7717/peerj.14892)
Supplement: Supplemental Information 1 [file peerj-11-14892-s001.zip › campomodelo.m]

function dydt= campomodelo(t,y,N,alfa,beta,gama)

dydt= [-alfa*y(2)*y(1)/N;alfa*y(2)*y(1)/N-(gama+1/14)*y(2);gama*y(2)-(beta +1/14)*y(3);beta*y(3)];


end
